# Supplementary material for: Impact of Processing Methods on the In Vitro Protein Digestibility and DIAAS of Various Foods Produced by Millet, Highland Barley and Buckwheat
Source: Foods. 2023 Apr 20;12(8):1714. doi: 10.3390/foods12081714 (PMC10137793; doi:10.3390/foods12081714)
Supplement: Supplementary file 1 [file foods-12-01714-s001.zip]

Archive with 1 entries (1 files):
- foods-2294855-supplementary.pdf
